# Supplementary material for: ﻿Scrobipalpulopsisaguilaensis sp. nov. (Lepidoptera, Gelechiidae), the first representative of the genus discovered in the Atacama Desert, northern Chile
Source: Zookeys. 2022 Jul 25;1114:105–19. doi: 10.3897/zookeys.1114.84509 (PMC9848691; doi:10.3897/zookeys.1114.84509)
Supplement: XML Treatment for Scrobipalpulopsis [file zookeys.1114.84509-treatment1.xml]

<!DOCTYPE tp:taxon-treatment
  PUBLIC "-//TaxonX//DTD Taxonomic Treatment Publishing DTD v0 20100105//EN" "tax-treatment-NSO.dtd">
<tp:taxon-treatment xmlns:tp="http://www.plazi.org/taxpub"><tp:treatment-meta><kwd-group><label>Taxon classification</label><kwd>
                <named-content content-type="kingdom">Animalia</named-content>
              </kwd><kwd>
                <named-content content-type="order">Lepidoptera</named-content>
              </kwd><kwd>
                <named-content content-type="family">Gelechiidae</named-content>
              </kwd></kwd-group><mixed-citation publication-type="journal"><person-group><name><surname>Vargas</surname><given-names>Héctor A.</given-names></name></person-group><article-title>﻿<italic><tp:taxon-name><tp:taxon-name-part taxon-name-part-type="genus" reg="Scrobipalpulopsis">Scrobipalpulopsis</tp:taxon-name-part><tp:taxon-name-part taxon-name-part-type="species" reg="aguilaensis">aguilaensis</tp:taxon-name-part></tp:taxon-name></italic> sp. nov. (<tp:taxon-name><tp:taxon-name-part taxon-name-part-type="order">Lepidoptera</tp:taxon-name-part></tp:taxon-name>, <tp:taxon-name><tp:taxon-name-part taxon-name-part-type="family">Gelechiidae</tp:taxon-name-part></tp:taxon-name>), the first representative of the genus discovered in the Atacama Desert, northern Chile</article-title><source>Zookeys</source><day>25</day><month>07</month><year>2022</year><volume>1114</volume><fpage>105</fpage><lpage>119</lpage><pub-id pub-id-type="doi">10.3897/zookeys.1114.84509</pub-id></mixed-citation></tp:treatment-meta><tp:nomenclature><label>﻿</label><tp:taxon-name>
              <object-id xmlns:xlink="http://www.w3.org/1999/xlink" content-type="arpha" xlink:type="simple">6CF092A2-03EF-5774-AC02-3DE9A520841B</object-id>
              <tp:taxon-name-part taxon-name-part-type="genus" reg="Scrobipalpulopsis">Scrobipalpulopsis</tp:taxon-name-part>
              <object-id xmlns:xlink="http://www.w3.org/1999/xlink" content-type="zoobank" xlink:type="simple">https://zoobank.org/FACA85EB-1979-4630-87A3-850591FF8FF8</object-id>
            </tp:taxon-name><tp:taxon-authority>Povolný, 1987</tp:taxon-authority><tp:taxon-status xmlns:xlink="http://www.w3.org/1999/xlink" xlink:type="simple">gen. rev.</tp:taxon-status></tp:nomenclature><tp:treatment-sec sec-type="type species" id="SECID0EXWAE"><title>Type species.</title><p><italic><tp:taxon-name><tp:taxon-name-part taxon-name-part-type="genus" reg="Phthorimaea">Phthorimaea</tp:taxon-name-part><tp:taxon-name-part taxon-name-part-type="species" reg="stirodes">stirodes</tp:taxon-name-part></tp:taxon-name></italic> Meyrick, 1931, by original designation</p><p><italic><tp:taxon-name><tp:taxon-name-part taxon-name-part-type="genus" reg="Scrobipalpulopsis">Scrobipalpulopsis</tp:taxon-name-part><tp:taxon-name-part taxon-name-part-type="species" reg="aguilaensis">aguilaensis</tp:taxon-name-part></tp:taxon-name></italic> sp. nov.</p><p><italic><tp:taxon-name><tp:taxon-name-part taxon-name-part-type="genus" reg="Scrobipalpulopsis">Scrobipalpulopsis</tp:taxon-name-part><tp:taxon-name-part taxon-name-part-type="species" reg="dispar">dispar</tp:taxon-name-part></tp:taxon-name></italic> Povolný, 1990</p><p><italic><tp:taxon-name><tp:taxon-name-part taxon-name-part-type="genus" reg="Scrobipalpulopsis">Scrobipalpulopsis</tp:taxon-name-part><tp:taxon-name-part taxon-name-part-type="species" reg="fallacoides">fallacoides</tp:taxon-name-part></tp:taxon-name></italic> Povolný, 1987</p><p><italic><tp:taxon-name><tp:taxon-name-part taxon-name-part-type="genus" reg="Scrobipalpulopsis">Scrobipalpulopsis</tp:taxon-name-part><tp:taxon-name-part taxon-name-part-type="species" reg="fallax">fallax</tp:taxon-name-part></tp:taxon-name></italic> Povolný, 1987</p><p><italic><tp:taxon-name><tp:taxon-name-part taxon-name-part-type="genus" reg="Scrobipalpulopsis">Scrobipalpulopsis</tp:taxon-name-part><tp:taxon-name-part taxon-name-part-type="species" reg="hemilitha">hemilitha</tp:taxon-name-part></tp:taxon-name></italic> (Clarke, 1965)</p><p><italic><tp:taxon-name><tp:taxon-name-part taxon-name-part-type="genus" reg="Scrobipalpulopsis">Scrobipalpulopsis</tp:taxon-name-part><tp:taxon-name-part taxon-name-part-type="species" reg="lutescella">lutescella</tp:taxon-name-part></tp:taxon-name></italic> (Clarke, 1934) comb. rev.</p><p><italic><tp:taxon-name><tp:taxon-name-part taxon-name-part-type="genus" reg="Scrobipalpulopsis">Scrobipalpulopsis</tp:taxon-name-part><tp:taxon-name-part taxon-name-part-type="species" reg="praeses">praeses</tp:taxon-name-part></tp:taxon-name></italic> Povolný, 1987</p><p><italic><tp:taxon-name><tp:taxon-name-part taxon-name-part-type="genus" reg="Scrobipalpulopsis">Scrobipalpulopsis</tp:taxon-name-part><tp:taxon-name-part taxon-name-part-type="species" reg="simulatrix">simulatrix</tp:taxon-name-part></tp:taxon-name></italic> Povolný, 1987</p><p><italic><tp:taxon-name><tp:taxon-name-part taxon-name-part-type="genus" reg="Scrobipalpulopsis">Scrobipalpulopsis</tp:taxon-name-part><tp:taxon-name-part taxon-name-part-type="species" reg="stirodes">stirodes</tp:taxon-name-part></tp:taxon-name></italic> Meyrick, 1931</p></tp:treatment-sec></tp:taxon-treatment>
