# Supplementary material for: ﻿Scrobipalpulopsisaguilaensis sp. nov. (Lepidoptera, Gelechiidae), the first representative of the genus discovered in the Atacama Desert, northern Chile
Source: Zookeys. 2022 Jul 25;1114:105–19. doi: 10.3897/zookeys.1114.84509 (PMC9848691; doi:10.3897/zookeys.1114.84509)
Supplement: XML Treatment for Scrobipalpulopsis aguilaensis [file zookeys.1114.84509-treatment2.xml]

<!DOCTYPE tp:taxon-treatment
  PUBLIC "-//TaxonX//DTD Taxonomic Treatment Publishing DTD v0 20100105//EN" "tax-treatment-NSO.dtd">
<tp:taxon-treatment xmlns:tp="http://www.plazi.org/taxpub"><tp:treatment-meta><kwd-group><label>Taxon classification</label><kwd>
                <named-content content-type="kingdom">Animalia</named-content>
              </kwd><kwd>
                <named-content content-type="order">Lepidoptera</named-content>
              </kwd><kwd>
                <named-content content-type="family">Gelechiidae</named-content>
              </kwd></kwd-group><mixed-citation publication-type="journal"><person-group><name><surname>Vargas</surname><given-names>Héctor A.</given-names></name></person-group><article-title>﻿<italic><tp:taxon-name><tp:taxon-name-part taxon-name-part-type="genus" reg="Scrobipalpulopsis">Scrobipalpulopsis</tp:taxon-name-part><tp:taxon-name-part taxon-name-part-type="species" reg="aguilaensis">aguilaensis</tp:taxon-name-part></tp:taxon-name></italic> sp. nov. (<tp:taxon-name><tp:taxon-name-part taxon-name-part-type="order">Lepidoptera</tp:taxon-name-part></tp:taxon-name>, <tp:taxon-name><tp:taxon-name-part taxon-name-part-type="family">Gelechiidae</tp:taxon-name-part></tp:taxon-name>), the first representative of the genus discovered in the Atacama Desert, northern Chile</article-title><source>Zookeys</source><day>25</day><month>07</month><year>2022</year><volume>1114</volume><fpage>105</fpage><lpage>119</lpage><pub-id pub-id-type="doi">10.3897/zookeys.1114.84509</pub-id></mixed-citation></tp:treatment-meta><tp:nomenclature><label>﻿</label><tp:taxon-name>
              <object-id xmlns:xlink="http://www.w3.org/1999/xlink" content-type="arpha" xlink:type="simple">0A823647-03F8-5BF4-B231-8EB44ED487DC</object-id>
              <tp:taxon-name-part taxon-name-part-type="genus" reg="Scrobipalpulopsis">Scrobipalpulopsis</tp:taxon-name-part>
              <tp:taxon-name-part taxon-name-part-type="species" reg="aguilaensis">aguilaensis</tp:taxon-name-part>
              <object-id xmlns:xlink="http://www.w3.org/1999/xlink" content-type="zoobank" xlink:type="simple">https://zoobank.org/B914597C-3CF5-4FB6-9EF3-5418C3BAEF6E</object-id>
            </tp:taxon-name><tp:taxon-status xmlns:xlink="http://www.w3.org/1999/xlink" xlink:type="simple">sp. nov.</tp:taxon-status><xref ref-type="fig" rid="F1">Figs 1</xref><xref ref-type="fig" rid="F2">, 2</xref><xref ref-type="fig" rid="F3">, 3</xref><xref ref-type="fig" rid="F4">, 4</xref><xref ref-type="fig" rid="F5">, 5</xref><xref ref-type="fig" rid="F6">, 6</xref></tp:nomenclature><tp:treatment-sec sec-type="type locality" id="SECID0E53AE"><title>Type locality.</title><p>Chile, Arica, Cardones, Cuesta El Águila (<named-content xmlns:xlink="http://www.w3.org/1999/xlink" content-type="dwc:verbatimCoordinates" xlink:type="simple"><named-content content-type="geo-json" specific-use="{&#34;type&#34;:&#34;Point&#34;,&#34;coordinates&#34;:[-69.865278,-18.485556]}" id="NCID0EH4AE" xlink:type="simple">18°29'08"S, 69°51'55"W</named-content></named-content>), 1950 m elevation.</p></tp:treatment-sec><tp:treatment-sec sec-type="type material" id="SECID0EM4AE"><title>Type material.</title><p><bold><italic>Holotype</italic></bold>: Chile • ♂; Arica, Cardones / Cuesta El Águila [<named-content xmlns:xlink="http://www.w3.org/1999/xlink" content-type="dwc:verbatimCoordinates" xlink:type="simple"><named-content content-type="geo-json" specific-use="{&#34;type&#34;:&#34;Point&#34;,&#34;coordinates&#34;:[-69.865278,-18.485556]}" id="NCID0E14AE" xlink:type="simple">18°29'08"S, 69°51'55"W</named-content></named-content>] / October 2021 / H.A. Vargas leg. / ex-larva inflorescence / <italic><tp:taxon-name><tp:taxon-name-part taxon-name-part-type="genus" reg="Glandularia">Glandularia</tp:taxon-name-part><tp:taxon-name-part taxon-name-part-type="species" reg="gynobasis">gynobasis</tp:taxon-name-part></tp:taxon-name></italic> / September 2021 / “Holotype / <italic><tp:taxon-name><tp:taxon-name-part taxon-name-part-type="genus" reg="Scrobipalpulopsis">Scrobipalpulopsis</tp:taxon-name-part></tp:taxon-name></italic> / <italic><tp:taxon-name><tp:taxon-name-part taxon-name-part-type="genus" reg="Scrobipalpulopsis"/><tp:taxon-name-part taxon-name-part-type="species" reg="aguilaensis">aguilaensis</tp:taxon-name-part></tp:taxon-name></italic> / Vargas” [red handwritten label] / <abbrev xmlns:xlink="http://www.w3.org/1999/xlink" content-type="institution" xlink:title="Colección Entomológica de la Universidad de Tarapacá" id="ABBRID0E25AE" xlink:type="simple">IDEA</abbrev>-LEPI-2022-001 / HAV-1526 [genitalia slide]. Specimen and genitalia slide deposited at <abbrev xmlns:xlink="http://www.w3.org/1999/xlink" content-type="institution" xlink:title="Colección Entomológica de la Universidad de Tarapacá" id="ABBRID0EA6AE" xlink:type="simple">IDEA</abbrev>. <bold><italic>Paratypes</italic></bold>: same data as for the holotype • 3 ♂♂, 2 ♀♀; <abbrev xmlns:xlink="http://www.w3.org/1999/xlink" content-type="institution" xlink:title="Colección Entomológica de la Universidad de Tarapacá" id="ABBRID0EI6AE" xlink:type="simple">IDEA</abbrev>-LEPI-2022-002 to <abbrev xmlns:xlink="http://www.w3.org/1999/xlink" content-type="institution" xlink:title="Colección Entomológica de la Universidad de Tarapacá" id="ABBRID0EN6AE" xlink:type="simple">IDEA</abbrev>-LEPI-2022-006; HAV-1516, 1517, 1523, 1524, 1525 [genitalia slides]. Specimens and genitalia slides deposited at <abbrev xmlns:xlink="http://www.w3.org/1999/xlink" content-type="institution" xlink:title="Colección Entomológica de la Universidad de Tarapacá" id="ABBRID0ES6AE" xlink:type="simple">IDEA</abbrev>.</p></tp:treatment-sec><tp:treatment-sec sec-type="diagnosis" id="SECID0EX6AE"><title>Diagnosis.</title><p><italic><tp:taxon-name><tp:taxon-name-part taxon-name-part-type="genus" reg="Scrobipalpulopsis">Scrobipalpulopsis</tp:taxon-name-part><tp:taxon-name-part taxon-name-part-type="species" reg="aguilaensis">aguilaensis</tp:taxon-name-part></tp:taxon-name></italic> sp. nov. is recognized by the pale pink ground color of the forewing and the pointed apex of the valva in the male genitalia. The genitalia of <italic><tp:taxon-name><tp:taxon-name-part taxon-name-part-type="genus" reg="Scrobipalpulopsis">S.</tp:taxon-name-part><tp:taxon-name-part taxon-name-part-type="species" reg="aguilaensis">aguilaensis</tp:taxon-name-part></tp:taxon-name></italic> sp. nov. resemble those of <italic><tp:taxon-name><tp:taxon-name-part taxon-name-part-type="genus" reg="Scrobipalpulopsis">S.</tp:taxon-name-part><tp:taxon-name-part taxon-name-part-type="species" reg="stirodes">stirodes</tp:taxon-name-part></tp:taxon-name></italic>, which is also its nearest congener based on DNA barcodes. However, the two species can be easily distinguished, as the latter has greyish ground color on the forewing and the apex of the valva slightly dilated. Furthermore, <italic><tp:taxon-name><tp:taxon-name-part taxon-name-part-type="genus" reg="Scrobipalpulopsis">S.</tp:taxon-name-part><tp:taxon-name-part taxon-name-part-type="species" reg="stirodes">stirodes</tp:taxon-name-part></tp:taxon-name></italic> has a well-developed flat edge on the valva, the lateral process of the vinculum is longer than the medial one, the saccus is almost as long as wide and the phallus has a longitudinal serrated ledge in the male genitalia. In contrast, the valva lacks a flat edge, the medial process of the vinculum is longer than the lateral one, the saccus is longer than wide and the longitudinal ledge of the phallus lacks serrations in the male genitalia of <italic><tp:taxon-name><tp:taxon-name-part taxon-name-part-type="genus" reg="Scrobipalpulopsis">S.</tp:taxon-name-part><tp:taxon-name-part taxon-name-part-type="species" reg="aguilaensis">aguilaensis</tp:taxon-name-part></tp:taxon-name></italic> sp. nov. In the female genitalia, the antrum of <italic><tp:taxon-name><tp:taxon-name-part taxon-name-part-type="genus" reg="Scrobipalpulopsis">S.</tp:taxon-name-part><tp:taxon-name-part taxon-name-part-type="species" reg="stirodes">stirodes</tp:taxon-name-part></tp:taxon-name></italic> is membranous, while the antrum of <italic><tp:taxon-name><tp:taxon-name-part taxon-name-part-type="genus" reg="Scrobipalpulopsis">S.</tp:taxon-name-part><tp:taxon-name-part taxon-name-part-type="species" reg="aguilaensis">aguilaensis</tp:taxon-name-part></tp:taxon-name></italic> sp. nov. is sclerotized.</p></tp:treatment-sec><tp:treatment-sec sec-type="description" id="SECID0ELCAG"><title>Description.</title><p><bold>Male</bold> (Fig. <xref ref-type="fig" rid="F3">3</xref>). Forewing length 4.7–5.1 mm. <bold><italic>Head</italic>.</bold> Vertex pale pink; frons creamy white; labial palp pale pink mixed with creamy white and greyish brown; haustellum creamy white basally; antenna with scape and pedicel greyish brown, flagellum with transverse stripes greyish brown and creamy white. <bold><italic>Thorax</italic>.</bold> Pale pink dorsally, creamy white latero-ventrally; legs with coxa and femur creamy white with scattered pale pink, tibia and tarsus mostly greyish brown with scattered creamy white and pale pink; forewing ground color pale pink, with mostly scattered greyish brown forming irregular dark spots on proximal two-thirds, yellowish brown near anal margin, fringe mostly greyish brown; hindwing and fringe greyish brown. <bold><italic>Abdomen</italic>.</bold> Mostly greyish brown with scattered creamy white and pale pink.</p><fig id="F3" position="float" orientation="portrait"><object-id xmlns:xlink="http://www.w3.org/1999/xlink" content-type="doi" xlink:type="simple">10.3897/zookeys.1114.84509.figure3</object-id><object-id xmlns:xlink="http://www.w3.org/1999/xlink" content-type="arpha" xlink:type="simple">0DB2284D-EA8B-5ADF-BACE-29B0CBD37462</object-id><label>Figure 3.</label><caption><p>Holotype male of <italic><tp:taxon-name><tp:taxon-name-part taxon-name-part-type="genus" reg="Scrobipalpulopsis">Scrobipalpulopsis</tp:taxon-name-part><tp:taxon-name-part taxon-name-part-type="species" reg="aguilaensis">aguilaensis</tp:taxon-name-part></tp:taxon-name></italic> sp. nov., dorsal. Scale bar: 1 mm.</p></caption><graphic xmlns:xlink="http://www.w3.org/1999/xlink" xlink:href="zookeys-1114-105_article-84509__-g003.jpg" position="float" orientation="portrait" xlink:type="simple" id="oo_719134.jpg"><uri content-type="original_file" xlink:type="simple">https://binary.pensoft.net/fig/719134</uri></graphic></fig><p><bold><italic>Male genitalia</italic></bold> (Fig. <xref ref-type="fig" rid="F4">4</xref>). Tegumen narrow, about three times as long as wide in the middle, anterior margin broadly concave. Uncus flat, rectangular, posterior margin excavated in the middle. Gnathos Y-shaped, tip of mesial arm transversely expanded with finely serrated margin; surface of culticula covered with microtrichia. Saccus linguiform, slightly longer than half the length of valva, posterior margin slightly convex, anterior projection narrow with slightly concave lateral margin and rounded tip. Valva narrow, finger-like, slightly shorter than tegumen and uncus, apex pointed. Sacculus small, cylindrical, with two setae at apex. Vinculum with two pairs of processes; medial one flat with rounded tip; lateral one cylindrical, well-sclerotized with a few small apical setae, shorter than medial process. Phallus cylindrical, narrow, curved, slightly longer than tegumen and uncus; ventral ledge with protrusion near coecum, slightly variable in shape among specimens; coecum slightly swollen with pair of small lateral processes; apex with small flat sclerite.</p><fig id="F4" position="float" orientation="portrait"><object-id xmlns:xlink="http://www.w3.org/1999/xlink" content-type="doi" xlink:type="simple">10.3897/zookeys.1114.84509.figure4</object-id><object-id xmlns:xlink="http://www.w3.org/1999/xlink" content-type="arpha" xlink:type="simple">AD421408-F185-5C7D-8058-B63F6D7E281E</object-id><label>Figure 4.</label><caption><p>Male genitalia of <italic><tp:taxon-name><tp:taxon-name-part taxon-name-part-type="genus" reg="Scrobipalpulopsis">Scrobipalpulopsis</tp:taxon-name-part><tp:taxon-name-part taxon-name-part-type="species" reg="aguilaensis">aguilaensis</tp:taxon-name-part></tp:taxon-name></italic> sp. nov. <bold>A</bold> valvae, vinculum and saccus, ventral <bold>B</bold> tegumen, uncus and gnathos, ventral <bold>C</bold> apex of left valva, ventral <bold>D</bold> distal part of gnathos showing finely serrated margin <bold>E</bold> tip of the left (right) and right (left) medial processes of the vinculum, ventral <bold>F</bold> left lateral process of the vinculum (right) and left sacculus (left), ventral <bold>G</bold> phallus, lateral <bold>H</bold> left lateral process of the coecum, lateral <bold>I</bold> tip of the phallus, lateral. Scale bar: 0.2 mm.</p></caption><graphic xmlns:xlink="http://www.w3.org/1999/xlink" xlink:href="zookeys-1114-105_article-84509__-g004.jpg" position="float" orientation="portrait" xlink:type="simple" id="oo_719135.jpg"><uri content-type="original_file" xlink:type="simple">https://binary.pensoft.net/fig/719135</uri></graphic></fig><p><bold>Female.</bold> Similar to male in size and wing maculation.</p><p><bold><italic>Female genitalia</italic></bold> (Fig. <xref ref-type="fig" rid="F5">5</xref>). Papilla analis lobe-like with a few hair-like setae. Apophysis posterioris narrow, straight, about four times the length of papilla analis. Apophysis anterioris straight, about 1/3 the length of apophysis posterioris, with flat, semicircular posterior projection medially continuous with the antrum. Segment VIII ventrally with two irregularly sculptured longitudinal sclerites anteriorly continuous with the respective apophysis anterioris, medially separated by sinus vaginalis with microtrichia. Antrum conical, well-sclerotized. Ductus bursae with short membranous part posteriorly, colliculum elongate, about three-fourths length of ductus bursae. Corpus bursae membranous, elongate, pear-shaped, about 2.5 times the length of ductus bursae; a single, well-sclerotized strongly curved signum; inception of ductus seminalis near posterior end of corpus bursae.</p><fig id="F5" position="float" orientation="portrait"><object-id xmlns:xlink="http://www.w3.org/1999/xlink" content-type="doi" xlink:type="simple">10.3897/zookeys.1114.84509.figure5</object-id><object-id xmlns:xlink="http://www.w3.org/1999/xlink" content-type="arpha" xlink:type="simple">2B18B92F-5F93-5329-89FC-0E23C2FFEFCB</object-id><label>Figure 5.</label><caption><p>Female genitalia of <italic><tp:taxon-name><tp:taxon-name-part taxon-name-part-type="genus" reg="Scrobipalpulopsis">Scrobipalpulopsis</tp:taxon-name-part><tp:taxon-name-part taxon-name-part-type="species" reg="aguilaensis">aguilaensis</tp:taxon-name-part></tp:taxon-name></italic> sp. nov. <bold>A</bold> female genitalia, ventral <bold>B</bold> detail of right longitudinal sclerite with honeycomb sculpture and membranous area with microtrichia of segment VIII, ventral <bold>C</bold> antrum, ventral <bold>D</bold> detail of the flat, semicircular posterior projection of the apophysis anterioris, ventral; black arrow indicates posterior margin <bold>E</bold> detail of signum, ventral. Scale bar 0.2 mm.</p></caption><graphic xmlns:xlink="http://www.w3.org/1999/xlink" xlink:href="zookeys-1114-105_article-84509__-g005.jpg" position="float" orientation="portrait" xlink:type="simple" id="oo_719136.jpg"><uri content-type="original_file" xlink:type="simple">https://binary.pensoft.net/fig/719136</uri></graphic></fig></tp:treatment-sec><tp:treatment-sec sec-type="etymology" id="SECID0EBHAG"><title>Etymology.</title><p>The specific epithet is derived from the type locality.</p></tp:treatment-sec><tp:treatment-sec sec-type="distribution" id="SECID0EGHAG"><title>Distribution</title><p><bold>(Fig. <xref ref-type="fig" rid="F6">6A</xref>).</bold><italic><tp:taxon-name><tp:taxon-name-part taxon-name-part-type="genus" reg="Scrobipalpulopsis">Scrobipalpulopsis</tp:taxon-name-part><tp:taxon-name-part taxon-name-part-type="species" reg="aguilaensis">aguilaensis</tp:taxon-name-part></tp:taxon-name></italic> sp. nov. is currently known only from the type locality, Cuesta El Águila (<named-content xmlns:xlink="http://www.w3.org/1999/xlink" content-type="dwc:verbatimCoordinates" xlink:type="simple"><named-content content-type="geo-json" specific-use="{&#34;type&#34;:&#34;Point&#34;,&#34;coordinates&#34;:[-69.865278,-18.485556]}" id="NCID0EBIAG" xlink:type="simple">18°29'08"S, 69°51'55"W</named-content></named-content>), at about 1950 m elevation in the Cardones ravine, Atacama Desert of northern Chile.</p><fig id="F6" position="float" orientation="portrait"><object-id xmlns:xlink="http://www.w3.org/1999/xlink" content-type="doi" xlink:type="simple">10.3897/zookeys.1114.84509.figure6</object-id><object-id xmlns:xlink="http://www.w3.org/1999/xlink" content-type="arpha" xlink:type="simple">B2BB2EB8-B939-5620-A595-E2960A64AEAD</object-id><label>Figure 6.</label><caption><p>Habitat and host plant of <italic><tp:taxon-name><tp:taxon-name-part taxon-name-part-type="genus" reg="Scrobipalpulopsis">Scrobipalpulopsis</tp:taxon-name-part><tp:taxon-name-part taxon-name-part-type="species" reg="aguilaensis">aguilaensis</tp:taxon-name-part></tp:taxon-name></italic> sp. nov. <bold>A</bold> habitat at the type locality, Cuesta el Águila, Cardones ravine, Arica Province, northern Chile <bold>B</bold> host plant, <italic><tp:taxon-name><tp:taxon-name-part taxon-name-part-type="genus" reg="Glandularia">Glandularia</tp:taxon-name-part><tp:taxon-name-part taxon-name-part-type="species" reg="gynobasis">gynobasis</tp:taxon-name-part></tp:taxon-name></italic> (<tp:taxon-name><tp:taxon-name-part taxon-name-part-type="family">Verbenaceae</tp:taxon-name-part></tp:taxon-name>), at the type locality.</p></caption><graphic xmlns:xlink="http://www.w3.org/1999/xlink" xlink:href="zookeys-1114-105_article-84509__-g006.jpg" position="float" orientation="portrait" xlink:type="simple" id="oo_719137.jpg"><uri content-type="original_file" xlink:type="simple">https://binary.pensoft.net/fig/719137</uri></graphic></fig></tp:treatment-sec><tp:treatment-sec sec-type="host" id="SECID0ESJAG"><title>Host plant</title><p><bold>(Fig. <xref ref-type="fig" rid="F6">6B</xref>).</bold> Larvae of <italic><tp:taxon-name><tp:taxon-name-part taxon-name-part-type="genus" reg="Scrobipalpulopsis">S.</tp:taxon-name-part><tp:taxon-name-part taxon-name-part-type="species" reg="aguilaensis">aguilaensis</tp:taxon-name-part></tp:taxon-name></italic> sp. nov. feed on inflorescences of <italic><tp:taxon-name><tp:taxon-name-part taxon-name-part-type="genus" reg="Glandularia">Glandularia</tp:taxon-name-part><tp:taxon-name-part taxon-name-part-type="species" reg="gynobasis">gynobasis</tp:taxon-name-part></tp:taxon-name></italic> (Wedd.) N. O’Leary &amp; P. Peralta (<tp:taxon-name><tp:taxon-name-part taxon-name-part-type="family">Verbenaceae</tp:taxon-name-part></tp:taxon-name>), a plant endemic to the northernmost part of Chile growing between 1900–4000 m elevation (<xref ref-type="bibr" rid="B26">Rodriguez et al. 2018</xref>).</p></tp:treatment-sec><tp:treatment-sec><!--Section generated to contain objects referenced in tp:taxon-treatment.--><fig id="F1" position="float" orientation="portrait"><object-id xmlns:xlink="http://www.w3.org/1999/xlink" content-type="doi" xlink:type="simple">10.3897/zookeys.1114.84509.figure1</object-id><object-id xmlns:xlink="http://www.w3.org/1999/xlink" content-type="arpha" xlink:type="simple">2FCF61B9-02C2-5177-9F6E-549D460278B3</object-id><label>Figure 1.</label><caption><p>Bayesian consensus tree of <italic><tp:taxon-name><tp:taxon-name-part taxon-name-part-type="genus" reg="Scrobipalpulopsis">Scrobipalpulopsis</tp:taxon-name-part><tp:taxon-name-part taxon-name-part-type="species" reg="aguilaensis">aguilaensis</tp:taxon-name-part></tp:taxon-name></italic> sp. nov. (grey rectangle) and representatives of <tp:taxon-name><tp:taxon-name-part taxon-name-part-type="tribe">Gnorimoschemini</tp:taxon-name-part></tp:taxon-name> based on mitochondrial DNA sequences. The type species of <italic><tp:taxon-name><tp:taxon-name-part taxon-name-part-type="genus" reg="Gelechia">Gelechia</tp:taxon-name-part></tp:taxon-name></italic> Hübner, [1825] (<tp:taxon-name><tp:taxon-name-part taxon-name-part-type="tribe">Gelechiini</tp:taxon-name-part></tp:taxon-name>) was used to root the tree. Type species in bold. Posterior probability values indicate node support.</p></caption><graphic xmlns:xlink="http://www.w3.org/1999/xlink" xlink:href="zookeys-1114-105_article-84509__-g001.jpg" position="float" orientation="portrait" xlink:type="simple" id="oo_719132.jpg"><uri content-type="original_file" xlink:type="simple">https://binary.pensoft.net/fig/719132</uri></graphic></fig><fig id="F2" position="float" orientation="portrait"><object-id xmlns:xlink="http://www.w3.org/1999/xlink" content-type="doi" xlink:type="simple">10.3897/zookeys.1114.84509.figure2</object-id><object-id xmlns:xlink="http://www.w3.org/1999/xlink" content-type="arpha" xlink:type="simple">460E6895-0F1E-5368-BD07-00450664548B</object-id><label>Figure 2.</label><caption><p>Ancestral state reconstruction using parsimony for the character “number of pairs of processes on the vinculum” with two states, one pair (open circle) and two pairs (closed circle). Type species in bold.</p></caption><graphic xmlns:xlink="http://www.w3.org/1999/xlink" xlink:href="zookeys-1114-105_article-84509__-g002.jpg" position="float" orientation="portrait" xlink:type="simple" id="oo_719133.jpg"><uri content-type="original_file" xlink:type="simple">https://binary.pensoft.net/fig/719133</uri></graphic></fig></tp:treatment-sec><ref-list><ref id="B26"><mixed-citation xmlns:xlink="http://www.w3.org/1999/xlink" xlink:type="simple"><person-group><name name-style="western"><surname>Rodriguez</surname><given-names>R</given-names></name><name name-style="western"><surname>Marticorena</surname><given-names>C</given-names></name><name name-style="western"><surname>Alarcón</surname><given-names>D</given-names></name><name name-style="western"><surname>Baeza</surname><given-names>C</given-names></name><name name-style="western"><surname>Cavieres</surname><given-names>L</given-names></name><name name-style="western"><surname>Finot</surname><given-names>VL</given-names></name><name name-style="western"><surname>Fuentes</surname><given-names>N</given-names></name><name name-style="western"><surname>Kiessling</surname><given-names>A</given-names></name><name name-style="western"><surname>Mihoc</surname><given-names>M</given-names></name><name name-style="western"><surname>Pauchard</surname><given-names>A</given-names></name><name name-style="western"><surname>Ruiz</surname><given-names>E</given-names></name><name name-style="western"><surname>Sanchez</surname><given-names>P</given-names></name><name name-style="western"><surname>Marticorena</surname><given-names>A</given-names></name></person-group> (<year>2018</year>) <article-title>Catálogo de las plantas vasculares de Chile. Gayana.</article-title><source>Botánica</source><volume>75</volume>(<issue>1</issue>): <fpage>1</fpage>–<lpage>430</lpage>. <ext-link xlink:href="10.4067/S0717-66432018000100001" ext-link-type="doi" xlink:type="simple">https://doi.org/10.4067/S0717-66432018000100001</ext-link></mixed-citation></ref></ref-list></tp:taxon-treatment>
